# Supplementary material for: RNAi Screening in Primary Human Hepatocytes of Genes Implicated in Genome-Wide Association Studies for Roles in Type 2 Diabetes Identifies Roles for CAMK1D and CDKAL1, among Others, in Hepatic Glucose Regulation
Source: PLoS One. 2013 Jun 20;8(6):e64946. doi: 10.1371/journal.pone.0064946 (PMC3688709; doi:10.1371/journal.pone.0064946)
Supplement: Table S1 — Control genes used in siRNA screening studies. (XLSX) [file pone.0064946.s002.xlsx]

## Sheet: Sheet1
Supplementary Table s1: Control genes
Gene #	Gene	AKA	Function
C1	PERK	EIF2AK3	ER stress (positive control)
C2	IRE1	ERN2	ER stress (positive control)
C3	CHOP/GADD153	DDIT3	ER stress (positive control)
C4	BIRC5	Survivin	apoptosis (positive control)
C5	PLK1		apoptosis (positive control)
C6	BCL2		apoptosis (positive control)
C7	Gl12		apoptosis (positive control)
C8	IR		Insulin receptor (insulin signaling, positive control)
C9	IRS1		Insulin receptor substrate (insulin signaling, positive control)
C10	IRS2		Insulin receptor substrate (insulin signaling, positive control)
C11	GLUT4	SLC2A4	glucose transporter (positive control)
C12	CDK5		CDK-family kinase (positive control)
C13	LKB1		glucose sensing (positive control)
C14	siGenome2		Non-targeting control (negative control)
C15	siGenome3		Non-targeting control (negative control)
C16	siGenome4		Non-targeting control (negative control)
